# Supplementary material for: The Relationship between Vegetarian Diet and Sports Performance: A Systematic Review
Source: Nutrients. 2023 Nov 6;15(21):4703. doi: 10.3390/nu15214703 (PMC10647346; doi:10.3390/nu15214703)
Supplement: Supplementary file 1 [file nutrients-15-04703-s001.zip]

Archive with 1 entries (1 files):
- nutrients-2668930-supplementary.pdf
